# Supplementary material for: Identification of a GCC transcription factor responding to fruit colour change events in citrus through the transcriptomic analyses of two mutants
Source: BMC Plant Biol. 2010 Dec 15;10:276. doi: 10.1186/1471-2229-10-276 (PMC3014968; doi:10.1186/1471-2229-10-276)
Supplement: Additional file 1 — Supplementary material. Log2 signal ratio (M) and P value of ESTs shown in Table 2 and 3 after microarray hybridization experiments. [file 1471-2229-10-276-S1.XLS]

## Sheet: Down
GenBank	EST	Description	M 39B3	P.Value 39B3	M 39E7	P.Value 39E7
Metabolism
CX287976	C01015D11	Carbonic anhydrase	-1.42702	2.80841e-06	-1.2239	5.41071e-07
CX289383	C02012D12	Alkaline alpha galactosidase I	-2.10379	5.4781e-08	-1.14221	4.98805e-09
CX289985	C02019C03	Putative fatty acid elongase	-1.22977	1.61849e-07	-1.05069	4.36015e-07
CX289992	C02019C10	Putative aldehyde dehydrogenase	-1.4882	5.2383e-07	-1.38913	4.70639e-07
CX292422	C04015E09	Valencene synthase	-2.11083	9.39666e-10	-1.69527	2.89413e-09
CX298153	C06009B08	Cuticle protein	-1.02494	1.6394e-07	-1.25398	5.11112e-09
CX299160	C06019E08	Valencene synthase	-1.38152	2.16262e-07	-1.15575	2.52941e-08
FC919684	C08034F10	Limonoid UDP-glucosyltransferase	-1.51448	3.545e-08	-1.56937	6.11216e-10
CX304487	C16012D12	3-ketoacyl-CoA synthase	-2.33186	7.98861e-09	-1.4018	5.7011e-08
CX305894	C18011E08	HAD superfamily protein involved in N-acetyl-glucosamine catabolism- like	-1.8412	3.52092e-08	-1.74634	2.05262e-08
CX307823	C20002D06	SRG1 protein	-1.72778	2.28972e-09	-1.55939	7.04203e-08
FC924270	C31804D03	Cinnamoyl CoA reductase	-1.04464	2.63026e-07	-1.71812	8.41895e-09
FC920274	C32006B10	Glucosyl transferase putative; 93894-95315	-2.27082	3.86112e-09	-2.72304	9.03626e-08
FC930126	C34004A11	Beta-ketoacyl-CoA synthase	-2.30188	1.70104e-09	-1.22983	3.23122e-08
FC930590	C34009B09	F3H7.17 protein	-2.81841	4.7169e-09	-2.65121	3.10344e-10
FC932420	C34208D08	3-ketoacyl-CoA synthase	-2.03485	1.12121e-08	-1.20757	1.02163e-07
DY265709	IC0AAA18AD10	Cinnamyl-alcohol dehydrogenase 1	-1.24946	1.27678e-08	-1.32633	6.18695e-09
DY268060	IC0AAA23AF08	Anthranilate synthase alpha subunit precursor	-1.62187	1.1263e-06	-1.12694	1.07878e-07
DY276411	IC0AAA41AD01	Fructose 16-biphosphate aldolase 1	-1.32647	3.49825e-09	-1.02714	5.21295e-08
DY286831	IC0AAA66AF01	Triterpene UDP-glucosyl transferase UGT71G1	-1.40049	2.47649e-07	-1.19314	6.46611e-08
Regulation of transcription
CX287481	C01010A07	Similarity to transfactor	-2.57694	3.80742e-10	-2.02281	2.63903e-10
Protein modification
CX291784	C04004H05	Dbj|BAA78736.1	-2.67509	2.8121e-10	-1.43164	9.88076e-10
CX297891	C06006D01	Prolylcarboxypeptidase-like protein	-1.12222	6.59716e-08	-1.02538	4.59834e-08
FC931174	C34102C06	T12M4.17 protein	-2.05332	3.61978e-08	-1.18042	1.40942e-08
FC931272	C34103D03	SOS2-like protein kinase	-2.18241	6.4445e-10	-1.17278	9.72386e-08
Transport
CX290491	C02024G06	PDR6 ABC transporter	-1.52338	1.24314e-06	-1.65306	2.67713e-09
CX298347	C06011C03	Nitrate transporter NRT1-2	-2.44152	2.49237e-10	-2.3723	3.40944e-09
CX298349	C06011C05	T23G18.9	-1.01559	3.87674e-08	-1.45322	6.11216e-10
CX307567	C19008G08	sulfate transporter identical to sulfate transporter (Arabidopsis thaliana) GI:2130944	-2.47108	3.16965e-09	-2.33963	1.38944e-10
CX307912	C20003E08	Ferritin-3 chloroplast precursor	-1.37646	2.46585e-08	-2.42968	1.38944e-10
CX309058	C21007H09	Metal transport protein	-1.25628	1.26681e-06	-1.05149	5.34913e-07
FC874907	C31502B11	Aquaporin	-2.14041	9.2692e-09	-2.19138	5.21295e-08
FC875147	C31504G02	Plasma membrane H+ ATPase	-1.28928	7.09003e-07	-1.30119	7.69876e-09
FC924175	C31803D02	Sugar transporter-like protein	-2.88433	2.49237e-10	-1.06811	1.00192e-07
FC930103	C34003G11	Integral membrane protein putative	-1.45026	4.07214e-09	-1.50326	3.66898e-09
FC931689	C34107H08	Putative sulfate transporter ATST1	-2.01301	1.88521e-06	-2.08932	5.21295e-08
DY279356	IC0AAA49AG01	Nitrate transporter NRT1-5	-1.87701	4.38886e-09	-1.90651	5.54684e-09
DY280267	IC0AAA50DA03	F10K1.26 protein	-1.54748	2.02419e-09	-2.65371	5.45199e-10
DY281465	IC0AAA54AA12	Zinc transporter protein ZIP1	-1.21759	2.36687e-06	-1.00307	1.54598e-06
DY284165	IC0AAA60CE05	Zinc transporter 4 chloroplast precursor	-1.30183	3.93245e-07	-1.02995	2.52863e-06
DY260609	KN0AAP13YB08	Arabidopsis thaliana genomic DNA chromosome 5 P1 clone:MUF9	-1.53157	1.30009e-08	-1.7721	8.77069e-08
Response to pathogens
CX293128	C04028A01	Major allergen Pru ar 1	-3.06949	5.4602e-07	-2.85282	5.79624e-09
CX295757	C05075E12	HcrVf1 protein	-1.61267	2.1055e-08	-1.88841	2.2792e-09
CX297392	C06001A04	Pathogenesis-related protein 10	-2.11895	4.11185e-10	-1.67066	2.63903e-10
FC923487	C31705F01	Thaumatin-like protein isoform 2	-1.03805	1.29744e-07	-1.33687	5.78649e-09
Cell wall modification
CX297394	C06001A06	Alpha-expansin 3	-1.66715	2.93673e-09	-1.96137	3.44031e-10
DY264363	IC0AAA14BD04	Expansin precursor	-2.32176	5.76266e-10	-1.03396	5.03934e-07
DY267644	IC0AAA22AB05	Putative pectinesterase	-1.1738	5.26261e-08	-1.29642	2.87951e-08
DY295146	IC0AAA87BH09	Expansin precursor	-2.34674	2.65625e-09	-1.00816	3.68097e-07
DY270980	KN0AAP8YH13	Putative pectinesterase	-1.73441	4.7169e-09	-1.56239	1.29821e-09
Electron transport
CX292526	C04016F10	Cytochrome P450 monooxygenase CYP83A	-3.58167	2.8121e-10	-2.55714	1.38944e-10
CX293805	C04035G11	Cytochrome P450-like protein	-1.37971	1.8863e-08	-1.27534	2.71509e-08
FC921929	C06054A10	Cytochrome P-450-like protein	-1.41817	2.58653e-07	-2.05247	1.73521e-09
FC919490	C08032F02	Cytochrome P450	-1.30782	8.67232e-08	-1.01947	8.56995e-09
FC874820	C31501C06	CYP82C1p	-1.3723	4.86611e-07	-1.38952	6.83984e-08
FC924343	C31805B05	CYP82C1p	-1.49114	5.89244e-08	-1.86336	2.00276e-08
FC932589	C34210C05	Cytochrome P450 82A3	-1.79738	3.42722e-08	-1.73316	1.09478e-09
DY265052	IC0AAA16BA02	Non-photosynthetic ferredoxin precursor	-1.11986	6.02516e-08	-1.26752	9.63635e-09
ATP binding
CX290765	C02026H12	Salt-induced AAA-Type ATPase	-2.01729	4.55109e-08	-2.21476	1.61101e-09
CX300783	C08002B12	UPI0000494294; PREDICTED: DEAD (Asp-Glu-Ala-Asp) box polypeptide 48	-1.79529	2.94772e-09	-1.23111	9.50078e-07
FC921067	C32202G02	AT3g50930/F18B3_210	-1.65776	9.55905e-09	-1.36688	1.7538e-08
Others
CX289110	C02009C04	no annotation available	-2.57269	3.21051e-08	-2.02505	1.38944e-10
CX289891	C02018C02	no annotation available	-2.53564	2.00107e-08	-1.65601	6.91438e-09
CX292534	C04016G06	no annotation available	-1.32753	4.53687e-07	-2.75514	2.63903e-10
CX293032	C04026G07	T6D22.10	-1.29668	1.66711e-06	-1.15289	2.71131e-08
CX293318	C04030C06	no annotation available	-1.1324	1.65046e-06	-1.15486	4.52661e-07
CX293633	C04033H01	AT4g35240/F23E12_200	-1.08418	7.74852e-08	-1.31204	1.04053e-08
CX298494	C06012G09	2-on-2 hemoglobin	-2.18834	6.4445e-10	-1.81027	1.61101e-09
CX299244	C06020D09	no annotation available	-1.26695	6.40804e-07	-1.08672	5.82802e-08
FC921826	C06052H03	DENN (AEX-3) domain-containing protein-like	-1.00765	6.45827e-08	-1.27059	1.67551e-09
CX300782	C08002B11	no annotation available	-2.35256	4.97098e-10	-1.42978	1.01151e-06
CX301411	C08009D08	At1g62790	-1.28931	1.05027e-06	-1.38342	1.17007e-07
CX301571	C08011C01	no annotation available	-1.78122	8.51134e-09	-1.68715	1.61101e-09
FC919388	C08031E06	no annotation available	-1.46777	1.71243e-07	-1.32633	9.36274e-09
FC919585	C08033F04	Nodulin-like protein	-1.07884	3.61978e-08	-1.0258	5.48876e-07
CX305371	C18004G07	no annotation available	-1.73931	1.50165e-08	-1.74889	2.33113e-09
CX305882	C18011D07	no annotation available	-1.37619	8.32972e-09	-1.4882	5.86472e-09
CX305893	C18011E07	no annotation available	-1.62481	5.66336e-09	-1.6329	3.13969e-08
CX309162	C18021D09	no annotation available	-1.21275	2.8882e-07	-1.14854	1.39229e-08
CX306953	C18023G08	Nodulin-like protein	-1.45027	2.94772e-09	-1.52157	5.45199e-10
FC924238	C31804A05	no annotation available	-1.58665	1.12507e-08	-1.41814	9.36274e-09
FC921148	C32101F10	Emb|CAB71107.1	-1.61539	1.83592e-09	-1.21924	5.82688e-09
FC921343	C32103H04	Nodulin-like protein	-1.35574	1.51291e-07	-1.48261	8.78782e-10
FC930621	C34009E05	no annotation available	-1.37387	2.29066e-07	-1.166	5.65556e-07
FC931278	C34103D09	At5g02580	-2.62987	3.78511e-09	-1.27777	1.16014e-08
FC930770	C34108H02	Putative embryo-abundant protein	-1.03908	5.91518e-06	-1.52331	9.5311e-09
DY267109	IC0AAA20CC02	no annotation available	-1.22681	3.42215e-08	-1.46211	6.41484e-09
DY283754	IC0AAA5BG06	Expressed protein	-1.07522	6.528e-07	-1.79094	3.27962e-08
DY286094	IC0AAA64CB07	no annotation available	-1.21555	3.66255e-08	-1.38495	1.16109e-08
DY260627	KN0AAP13YC02	Flowering promoting factor-like 1	-1.15437	1.3949e-07	-1.25696	7.8669e-06

## Sheet: Up
GenBank	EST	Description	M 39B3	P.Value 39B3	M 39E7	P.Value 39E7
Photosyntesis
CX296851	C05803E06	Sedoheptulose-bisphosphatase	2.52222	3.29041e-09	1.03764	1.7538e-08
FC868525	C31001E04	Sedoheptulose-bisphosphatase	2.48513	1.34688e-09	1.17183	5.78649e-09
FC875746	C31301D05	LHCII type III chlorophyll a/b binding protein	2.49449	2.40465e-09	1.07182	6.78694e-08
FC923644	C31707D09	LHCII type III chlorophyll a/b binding protein	2.00041	1.16602e-07	1.00748	1.04464e-06
FC875435	C31403H07	Oxygen evolving enhancer protein 1	2.50882	6.30567e-09	1.45931	1.92068e-08
FC920419	C32008B06	Chlorophyll a/b-binding protein CP24	3.15188	5.96231e-09	1.3587	7.44767e-07
CX287330	C01008D03	Ultraviolet-B-repressible protein	2.52417	2.9779e-09	1.0229	4.57298e-07
FC868970	C31007B05	Photosystem II protein psbY-2	2.15901	2.11126e-09	1.21132	1.23496e-07
CX288326	C01019C02	Chlorophyll a/b binding protein CP29.3	1.50584	7.74605e-07	1.32096	6.62531e-09
CX288182	C01017F05	Photosystem I reaction center subunit VI	2.77183	2.0837e-09	1.19264	1.22185e-08
CX287508	C01010C11	Chlorophyll a/b binding protein 8	2.49277	1.04474e-07	1.03866	2.11541e-06
CX295423	C05072A10	Photosystem I subunit X	3.02749	4.43771e-09	1.35148	5.78649e-09
CX296317	C05138G04	Photosystem I subunit XI	2.34324	6.28146e-08	1.1342	5.20233e-08
CX304424	C16011F11	Expressed protein	2.22533	9.39666e-10	1.33619	1.33197e-08
DY260996	KN0AAP1YE17	Chlorophyllide a oxygenase	1.02399	2.75714e-07	1.37363	5.78649e-09
Metabolism
CX307598	C19009B12	Xyloglucan endotransglucosylase/hydrolase	1.17046	2.29066e-07	1.32218	1.29238e-06
FC875561	C31405C08	Homocysteine S-methyltransferase	1.2888	9.52318e-08	1.32155	2.32803e-08
FC919748	C08035D05	Syringolide-induced protein 19-1-5	1.38002	5.52471e-07	1.36449	3.75555e-06
FC923462	C31705C11	Aminotransferase 2	1.95818	1.74565e-07	1.30826	1.30687e-08
FC924391	C31805F07	Glycosyl transferase-like protein	1.44402	2.36596e-08	1.32582	1.13611e-06
CX295258	C05070C12	Gamma-terpinene synthase	1.18201	2.94882e-06	1.0103	2.70834e-07
FC919842	C08036D06	Arabidopsis thaliana genomic DNA chromosome 3 TAC clone:K24A2	1.30473	2.00035e-07	1.31032	1.08696e-08
CX292608	C04017E11	Terpene synthase	1.75032	1.6748e-08	1.55938	2.56859e-09
CX290116	C02020F07	Beta-amylase	1.23664	5.96131e-07	1.26569	1.15442e-08
DY272163	IC0AAA30BF05	Neutral invertase like protein	1.35959	1.3614e-07	1.16991	1.4679e-08
Regulation of transcription
FC875957	C31303G04	Ethylene-responsive element binding protein ERF4	1.18744	1.58185e-07	1.33324	2.84416e-06
FC877608	C31603G11	zinc finger (CCCH-type) family protein	1.86009	4.38745e-08	1.33148	5.16287e-07
FC923229	C31702D12	YABBY-like transcription factor GRAMINIFOLIA	1.07552	1.87843e-06	1.01219	8.22523e-07
FC923837	C31709D11	Salt-tolerance protein	1.08026	2.30063e-07	1.42976	2.89413e-09
DY273168	IC0AAA33AG03	Putative glycine-rich zinc-finger DNA-binding protein	1.86674	8.46196e-09	1.15726	5.28392e-07
FC932314	C34207C06	Putative ethylene response factor 5	2.40167	3.93838e-10	1.24599	2.67317e-07
CX300605	C07012B10	Emb|CAA19725.1	1.46743	5.55779e-07	1.57152	5.82688e-09
DY260986	KN0AAP1YE03	Dehydration-responsive element binding protein 3	2.11827	2.24018e-09	1.60794	5.42897e-07
DY261523	KN0AAP3YC17	Contains similarity to ethylene responsive element binding factor	1.02803	1.00167e-07	1.92226	3.27227e-10
Protein biosynthesis and modification
FC932340	C34207E11	Translation initiation factor-like protein	2.1096	1.17055e-08	1.53445	2.55977e-06
CX306680	C18016F10	T13D8.8 protein	1.68886	2.31991e-07	1.80736	6.45803e-08
FC875494	C31404E10	Putative RING-H2 finger protein	1.27053	1.07386e-06	1.13851	4.23363e-07
DY276175	IC0AAA40BG02	T13D8.8 protein	1.02296	1.00336e-05	1.37868	1.61058e-08
Transport
CX296724	C05802B02	ChaC-like family protein-like	1.90855	2.51064e-09	1.28277	1.11647e-06
FC924529	C31807B06	Predicted protein	2.12063	2.09848e-09	1.60384	3.73134e-07
CX305822	C18010F11	T15F16.6 protein	1.8897	2.51064e-09	1.39551	7.10587e-10
CX297083	C05808E01	ChaC-like family protein-like	2.18712	8.83783e-09	1.5062	7.1817e-08
FC923446	C31705B04	At4g31290	2.26164	6.63806e-10	1.46919	3.92945e-07
FC874940	C31502E08	Putative mitochondrial dicarboxylate carrier protein	2.27897	9.97272e-08	1.49091	4.52568e-08
DY300689	KN0AAQ10YP18	Putative cation transporter	2.03737	2.4022e-09	1.51313	3.78381e-07
Response to pathogens
DY279218	IC0AAA48DB11	Putative thaumatin-like protein	1.94276	2.75714e-07	1.04265	1.1596e-07
FC875060	C31503G11	Disease resistance protein putative	1.08548	7.71968e-08	1.16995	4.46717e-06
Calcium binding
CX297244	C05810C07	Avr9/Cf-9 rapidly elicited protein 20	1.61311	2.24384e-06	1.54166	2.62576e-08
DY261949	KN0AAP4YI13	Regulator of gene silencing	2.85046	2.49237e-10	1.90985	3.73134e-07
ATP binding
DY261553	KN0AAP3YE02	F9H16.5 protein	1.50852	3.52767e-08	1.33984	8.33332e-08
Redox homeostasis
FC923741	C31708D11	F1N19.7	1.41764	1.32627e-07	1.73392	1.00774e-09
Others
CX297093	C05808F01	no annotation available	2.01355	2.24018e-09	1.45224	1.2289e-08
CX301234	C08007E01	no annotation available	1.99651	1.39344e-08	1.18039	4.5885e-08
FC868898	C31006C04	no annotation available	1.16992	2.29464e-08	1.85167	2.63903e-10
FC924593	C31807H02	no annotation available	1.63115	3.61978e-08	1.66427	1.19365e-08
FC924767	C31809G10	no annotation available	1.91878	1.57048e-08	1.80009	1.0979e-06
CX297352	C05811E08	no annotation available	2.79798	4.97098e-10	1.11924	3.64813e-07
CX296215	C05136C02	Lectin like protein	2.03728	1.27678e-08	1.20423	9.2855e-06
CX308197	C20007C05	Arabidopsis thaliana genomic DNA chromosome 5 TAC clone:K17N15	1.00199	1.52332e-07	1.01255	5.2646e-08
CX290048	C02019H10	no annotation available	1.14152	1.58185e-07	1.08993	1.17007e-07
CX303737	C16002A07	no annotation available	1.50721	6.30083e-09	1.00218	8.77069e-08
FC923410	C31704G03	Expressed protein	1.4983	9.95228e-09	1.23802	2.32088e-08
FC923118	C31701C08	Putative nematode-resistance protein	2.25007	2.40465e-09	1.84547	1.77671e-06
CX299915	C07004A01	Auxin-binding protein ABP19a precursor	1.54556	1.70399e-08	1.4627	4.18401e-08
CX301008	C08004F12	UVI1	1.64966	8.54565e-08	1.20497	2.37736e-07
FC931522	C34106A06	no annotation available	1.33882	3.37427e-06	1.70462	1.75844e-09
DY283810	IC0AAA5CD09	Arabidopsis thaliana genomic DNA chromosome 5 TAC clone:K18I23	1.04292	3.55215e-08	1.80675	3.27227e-10
DY261222	KN0AAP2YC12	T17B22.3 protein	1.11421	1.86221e-06	1.76787	2.29681e-07
CX290835	C02027F11	expressed protein	1.21377	1.15326e-08	1.70361	5.45199e-10
FC924819	C31810D08	no annotation available	1.45322	6.59716e-08	2.1924	1.39911e-10
DY258718	KN0AAI3AG02	no annotation available	1.44517	1.75322e-08	1.09444	8.49589e-08
DY261234	KN0AAP2YD02	AT5g08050/F13G24_250	1.05865	1.93503e-06	1.02818	8.16534e-08
DY261435	KN0AAP2YN14	At1g21010	1.16051	2.77218e-06	1.15784	2.89444e-07
